# Supplementary material for: Empirical evidence for concerted evolution in the 18S rDNA region of the planktonic diatom genus Chaetoceros
Source: Sci Rep. 2021 Jan 12;11:807. doi: 10.1038/s41598-020-80829-6 (PMC7804092; doi:10.1038/s41598-020-80829-6)
Supplement: Supplementary file 8 — Supplementary Table S4. [file 41598_2020_80829_MOESM8_ESM.xlsx]

## Sheet: Supplementary Table S4
Empirical evidence for concerted evolution in the 18S rDNA region of the planktonic diatom genus Chaetoceros
Daniele De Luca, Wiebe H.C.F. Kooistra, Diana Sarno, Elio Biffali, Roberta Piredda
Supplementary Table S4. List of the 50 most abundant haplotypes of MareChiara dataset and relative abundance.
(A) C. anastomosans; (B) C. costatus; (C) C. curvisetus 2; (D) Chaetoceros sp. Na11C3; (E) Chaetoceros sp. Na26B1; (F) C. tenuissimus.
MareChiara haplotypes are from Gaonkar et al. (2020)

## Sheet: (A) C. anastomosans
MareChiara haplotype	abundance
M00390_81_000000000-AA7DR_1_2109_10899_14476	251
M00390_81_000000000-AA7DR_1_1111_15106_24806	7
M00390_80_000000000-AA759_1_1102_14009_18673	5
M00390_80_000000000-AA759_1_1104_18421_26995	4
M00390_81_000000000-AA7DR_1_1102_14691_18024	2
M00390_81_000000000-AA7DR_1_1103_24067_19555	2
M00390_80_000000000-AA759_1_1103_20661_12123	2
M00390_80_000000000-AA759_1_2108_19872_21486	2
M00390_80_000000000-AA759_1_1107_8089_22888	2
M00390_80_000000000-AA759_1_1101_25301_21125	2
M00390_80_000000000-AA759_1_2102_5911_13557	2
M00390_80_000000000-AA759_1_1109_4878_20074	2
M00390_80_000000000-AA759_1_1107_11931_10743	2
M00390_80_000000000-AA759_1_2103_22630_12031	2

## Sheet: (B) C. costatus
MareChiara haplotype	abundance
M00390_81_000000000-AA7DR_1_1112_20701_25092	7371
M00390_81_000000000-AA7DR_1_1101_15660_16312	63
M00390_81_000000000-AA7DR_1_1111_17729_14855	58
M00390_80_000000000-AA759_1_1103_9214_24775	53
M00390_81_000000000-AA7DR_1_1106_5105_16625	49
M00390_81_000000000-AA7DR_1_1105_3711_16331	47
M00390_80_000000000-AA759_1_2103_10847_8395	46
M00390_81_000000000-AA7DR_1_2101_22469_20255	45
M00390_81_000000000-AA7DR_1_1104_6258_7154	42
M00390_81_000000000-AA7DR_1_1106_23082_19031	42
M00390_81_000000000-AA7DR_1_1114_21762_16051	39
M00390_80_000000000-AA759_1_2109_20646_3307	36
M00390_81_000000000-AA7DR_1_2101_4247_16994	30
M00390_81_000000000-AA7DR_1_1103_13921_27562	23
M00390_81_000000000-AA7DR_1_1110_25882_24131	18
M00390_81_000000000-AA7DR_1_1107_10018_21762	16
M00390_80_000000000-AA759_1_1102_11565_2638	14
M00390_80_000000000-AA759_1_1102_7974_21450	14
M00390_80_000000000-AA759_1_2112_2026_13880	14
M00390_81_000000000-AA7DR_1_2103_5502_10960	13
M00390_81_000000000-AA7DR_1_1105_12696_21050	12
M00390_81_000000000-AA7DR_1_2107_8590_3849	12
M00390_81_000000000-AA7DR_1_1108_20055_11742	11
M00390_81_000000000-AA7DR_1_2105_17281_9878	11
M00390_81_000000000-AA7DR_1_2114_8675_4881	11
M00390_80_000000000-AA759_1_1102_24303_8392	10
M00390_80_000000000-AA759_1_1105_28775_12917	10
M00390_80_000000000-AA759_1_2108_12559_5387	10
M00390_81_000000000-AA7DR_1_1101_19338_9858	10
M00390_81_000000000-AA7DR_1_1102_17662_11871	10
M00390_81_000000000-AA7DR_1_1106_15323_19464	10
M00390_81_000000000-AA7DR_1_1109_16053_8409	10
M00390_81_000000000-AA7DR_1_1110_24824_25236	10
M00390_81_000000000-AA7DR_1_1114_26666_21508	10
M00390_81_000000000-AA7DR_1_2101_22791_7610	10
M00390_81_000000000-AA7DR_1_2102_15055_3213	10
M00390_81_000000000-AA7DR_1_2106_27602_17891	10
M00390_81_000000000-AA7DR_1_2114_2289_19059	10

## Sheet: (C) C. curvisetus 2
MareChiara haplotype	abundance
M00390_81_000000000-AA7DR_1_1101_24335_7294	6944
M00390_81_000000000-AA7DR_1_1109_20896_15345	453
M00390_81_000000000-AA7DR_1_1103_16288_26989	316
M00390_81_000000000-AA7DR_1_2103_28131_14780	200
M00390_81_000000000-AA7DR_1_1111_11450_2553	178
M00390_81_000000000-AA7DR_1_1101_4123_20747	118
M00390_81_000000000-AA7DR_1_1103_9271_16586	60
M00390_81_000000000-AA7DR_1_2104_16946_23798	48
M00390_81_000000000-AA7DR_1_1113_21922_15727	44
M00390_81_000000000-AA7DR_1_1112_21269_25157	34
M00390_81_000000000-AA7DR_1_1103_3248_11772	32
M00390_81_000000000-AA7DR_1_1108_10322_9155	28
M00390_81_000000000-AA7DR_1_1103_11972_18123	27
M00390_80_000000000-AA759_1_1101_6719_20035	20
M00390_80_000000000-AA759_1_1114_21412_18288	18
M00390_81_000000000-AA7DR_1_1106_11976_23254	17
M00390_80_000000000-AA759_1_2107_23256_10864	16
M00390_80_000000000-AA759_1_1104_25381_15393	14
M00390_80_000000000-AA759_1_1105_18022_3841	14
M00390_81_000000000-AA7DR_1_1107_28263_20903	14
M00390_81_000000000-AA7DR_1_1108_2122_12699	14
M00390_81_000000000-AA7DR_1_2105_8525_7938	14
M00390_80_000000000-AA759_1_2104_20058_6516	13
M00390_80_000000000-AA759_1_1114_19386_5392	12
M00390_80_000000000-AA759_1_2107_25970_19729	12
M00390_81_000000000-AA7DR_1_1111_10957_18509	12
M00390_81_000000000-AA7DR_1_1102_2708_17479	11
M00390_80_000000000-AA759_1_1101_22451_8109	10
M00390_80_000000000-AA759_1_1108_17827_14144	10
M00390_80_000000000-AA759_1_1108_21804_18503	9
M00390_80_000000000-AA759_1_1109_4803_21661	9
M00390_80_000000000-AA759_1_2108_15746_20584	9
M00390_80_000000000-AA759_1_1104_26914_13137	8
M00390_80_000000000-AA759_1_1113_27091_11483	8
M00390_80_000000000-AA759_1_2112_12719_20529	8
M00390_81_000000000-AA7DR_1_1102_4688_18121	8
M00390_81_000000000-AA7DR_1_1111_21225_11210	8
M00390_81_000000000-AA7DR_1_1111_23982_25410	8
M00390_81_000000000-AA7DR_1_2107_9396_11171	8
M00390_80_000000000-AA759_1_1107_6136_20046	7
M00390_80_000000000-AA759_1_1108_14909_22266	7
M00390_80_000000000-AA759_1_2104_18131_13043	7
M00390_81_000000000-AA7DR_1_1101_16629_13344	7
M00390_81_000000000-AA7DR_1_1101_2017_12577	7
M00390_81_000000000-AA7DR_1_1104_13759_24528	7
M00390_81_000000000-AA7DR_1_1104_24260_11901	7
M00390_81_000000000-AA7DR_1_1105_17846_11250	7
M00390_81_000000000-AA7DR_1_1114_11979_11975	7
M00390_81_000000000-AA7DR_1_2107_11725_16578	7
M00390_80_000000000-AA759_1_1105_12941_22574	6

## Sheet: (D) Chaetoceros sp. Na11C3
MareChiara haplotype	abundance
M00390_81_000000000-AA7DR_1_1101_6410_5509	9723
M00390_81_000000000-AA7DR_1_1111_20571_7220	304
M00390_81_000000000-AA7DR_1_1102_24763_6366	143
M00390_81_000000000-AA7DR_1_1101_11196_27974	139
M00390_81_000000000-AA7DR_1_1106_2424_15795	112
M00390_81_000000000-AA7DR_1_1103_25739_19440	105
M00390_81_000000000-AA7DR_1_1103_22194_6232	95
M00390_81_000000000-AA7DR_1_1110_26826_22971	53
M00390_81_000000000-AA7DR_1_1102_27566_10283	48
M00390_81_000000000-AA7DR_1_1102_17728_10049	46
M00390_81_000000000-AA7DR_1_1102_24856_10898	44
M00390_81_000000000-AA7DR_1_1109_4716_11773	34
M00390_81_000000000-AA7DR_1_1106_9998_3612	24
M00390_81_000000000-AA7DR_1_1105_25605_20745	24
M00390_81_000000000-AA7DR_1_1101_25478_16104	18
M00390_81_000000000-AA7DR_1_2103_19587_7983	17
M00390_81_000000000-AA7DR_1_2104_9541_20449	17
M00390_81_000000000-AA7DR_1_2111_16225_9778	17
M00390_81_000000000-AA7DR_1_2106_25799_8358	16
M00390_81_000000000-AA7DR_1_1109_12261_15569	16
M00390_81_000000000-AA7DR_1_1108_24721_11822	16
M00390_81_000000000-AA7DR_1_2103_24105_11792	15
M00390_81_000000000-AA7DR_1_1104_17994_3083	15
M00390_81_000000000-AA7DR_1_1102_9058_25666	15
M00390_81_000000000-AA7DR_1_1102_23857_26378	14
M00390_81_000000000-AA7DR_1_2103_16137_11494	14
M00390_81_000000000-AA7DR_1_2113_12929_19411	14
M00390_81_000000000-AA7DR_1_1113_27443_14488	13
M00390_81_000000000-AA7DR_1_1113_7128_23668	13
M00390_81_000000000-AA7DR_1_2104_13368_5663	13
M00390_81_000000000-AA7DR_1_1107_19739_2477	13
M00390_81_000000000-AA7DR_1_1102_15583_2449	13
M00390_81_000000000-AA7DR_1_1113_29235_17394	13
M00390_81_000000000-AA7DR_1_2112_11002_6236	13
M00390_81_000000000-AA7DR_1_1105_15319_18036	13
M00390_81_000000000-AA7DR_1_2111_24270_18806	12
M00390_81_000000000-AA7DR_1_1113_17825_8140	12
M00390_81_000000000-AA7DR_1_1104_19218_3762	12
M00390_81_000000000-AA7DR_1_1112_13352_5601	12
M00390_81_000000000-AA7DR_1_2105_20284_5220	12
M00390_81_000000000-AA7DR_1_2107_8323_22034	12
M00390_81_000000000-AA7DR_1_2102_20462_22578	11
M00390_81_000000000-AA7DR_1_1114_11222_26655	11
M00390_81_000000000-AA7DR_1_1104_22190_7531	11
M00390_81_000000000-AA7DR_1_1101_17105_13417	10
M00390_81_000000000-AA7DR_1_1112_9523_10659	10
M00390_81_000000000-AA7DR_1_2113_10927_8701	10
M00390_81_000000000-AA7DR_1_2109_27964_16114	10
M00390_81_000000000-AA7DR_1_1107_9732_26522	10
M00390_81_000000000-AA7DR_1_1113_16616_9226	10

## Sheet: (E) Chaetoceros sp. Na26B1
MareChiara haplotype	abundance
M00390_81_000000000-AA7DR_1_1101_16198_12414	941
M00390_81_000000000-AA7DR_1_1111_20391_3859	28
M00390_81_000000000-AA7DR_1_1101_9470_25874	13
M00390_81_000000000-AA7DR_1_1104_27372_19474	12
M00390_81_000000000-AA7DR_1_2105_25848_16533	11
M00390_81_000000000-AA7DR_1_2104_6697_8778	11
M00390_81_000000000-AA7DR_1_1109_19232_2903	9
M00390_81_000000000-AA7DR_1_1113_10186_25118	5
M00390_81_000000000-AA7DR_1_1104_22570_9473	5
M00390_81_000000000-AA7DR_1_1101_21520_5635	5
M00390_81_000000000-AA7DR_1_2108_15634_22907	4
M00390_81_000000000-AA7DR_1_1104_5102_14191	3
M00390_80_000000000-AA759_1_2108_18456_25450	3
M00390_80_000000000-AA759_1_2112_10861_13680	3
M00390_81_000000000-AA7DR_1_2101_5809_13550	3
M00390_81_000000000-AA7DR_1_2113_23019_13152	3
M00390_81_000000000-AA7DR_1_1110_13821_18158	3
M00390_81_000000000-AA7DR_1_2104_2589_16352	3
M00390_81_000000000-AA7DR_1_1102_17020_5965	3
M00390_81_000000000-AA7DR_1_2105_2682_19266	3
M00390_81_000000000-AA7DR_1_2107_6490_11438	3
M00390_80_000000000-AA759_1_1113_17535_10310	3
M00390_81_000000000-AA7DR_1_2111_19997_13380	3
M00390_81_000000000-AA7DR_1_1113_16061_26576	3
M00390_81_000000000-AA7DR_1_2104_11527_27123	3
M00390_81_000000000-AA7DR_1_1109_21257_16345	2
M00390_81_000000000-AA7DR_1_1114_20155_18983	2
M00390_81_000000000-AA7DR_1_2110_24767_14132	2
M00390_80_000000000-AA759_1_1111_7314_18049	2
M00390_81_000000000-AA7DR_1_1102_6690_11966	2
M00390_80_000000000-AA759_1_1114_14905_11144	2
M00390_81_000000000-AA7DR_1_2113_12146_19815	2
M00390_81_000000000-AA7DR_1_2105_24095_5901	2
M00390_81_000000000-AA7DR_1_1103_22901_8165	2
M00390_81_000000000-AA7DR_1_1103_17202_26051	2
M00390_81_000000000-AA7DR_1_1106_19721_26938	2
M00390_81_000000000-AA7DR_1_1108_8011_10045	2
M00390_80_000000000-AA759_1_1104_19320_19832	2
M00390_80_000000000-AA759_1_1107_13645_27564	2
M00390_80_000000000-AA759_1_1107_15354_12167	2
M00390_81_000000000-AA7DR_1_2107_20122_6543	2
M00390_80_000000000-AA759_1_2111_9841_2910	2
M00390_81_000000000-AA7DR_1_1105_28183_17335	2
M00390_81_000000000-AA7DR_1_2101_6397_18582	2
M00390_81_000000000-AA7DR_1_2110_7577_5967	2
M00390_81_000000000-AA7DR_1_1110_19023_18555	2
M00390_81_000000000-AA7DR_1_1103_7731_18975	2
M00390_81_000000000-AA7DR_1_2109_22304_14960	2
M00390_81_000000000-AA7DR_1_2112_8563_10293	2
M00390_81_000000000-AA7DR_1_2103_22817_8892	2

## Sheet: (F) C. tenuissimus
MareChiara haplotype	abundance
M00390_81_000000000-AA7DR_1_1101_19390_3055	102608
M00390_81_000000000-AA7DR_1_1101_17418_16093	3567
M00390_81_000000000-AA7DR_1_1111_22470_4248	1696
M00390_81_000000000-AA7DR_1_1101_19124_2835	704
M00390_81_000000000-AA7DR_1_1103_9398_12278	686
M00390_81_000000000-AA7DR_1_1101_25018_11322	673
M00390_81_000000000-AA7DR_1_1101_10404_7536	614
M00390_81_000000000-AA7DR_1_1101_19019_24975	578
M00390_81_000000000-AA7DR_1_1101_13180_26564	422
M00390_81_000000000-AA7DR_1_1108_24620_23287	337
M00390_81_000000000-AA7DR_1_1102_4023_9561	279
M00390_81_000000000-AA7DR_1_1101_21482_26412	272
M00390_81_000000000-AA7DR_1_1110_14154_2636	261
M00390_81_000000000-AA7DR_1_1101_7389_18078	259
M00390_81_000000000-AA7DR_1_1101_22681_24682	237
M00390_81_000000000-AA7DR_1_1104_3967_7974	204
M00390_81_000000000-AA7DR_1_2101_12520_13351	203
M00390_81_000000000-AA7DR_1_1102_7026_20095	183
M00390_81_000000000-AA7DR_1_1102_20566_15022	183
M00390_81_000000000-AA7DR_1_1102_21445_15640	177
M00390_81_000000000-AA7DR_1_2108_13462_27393	176
M00390_81_000000000-AA7DR_1_2105_5213_17961	172
M00390_81_000000000-AA7DR_1_1105_14401_23759	167
M00390_81_000000000-AA7DR_1_1105_20508_3587	155
M00390_81_000000000-AA7DR_1_1103_20846_6606	154
M00390_81_000000000-AA7DR_1_1110_20392_15399	145
M00390_81_000000000-AA7DR_1_1106_24238_20243	145
M00390_81_000000000-AA7DR_1_1102_18446_3596	142
M00390_81_000000000-AA7DR_1_1103_21707_22085	142
M00390_81_000000000-AA7DR_1_1103_16869_20837	142
M00390_81_000000000-AA7DR_1_1101_19579_23505	139
M00390_81_000000000-AA7DR_1_1112_4560_17960	138
M00390_81_000000000-AA7DR_1_1101_6592_8549	135
M00390_81_000000000-AA7DR_1_2102_25696_22060	131
M00390_81_000000000-AA7DR_1_1103_6137_19542	128
M00390_81_000000000-AA7DR_1_1101_25410_22880	125
M00390_81_000000000-AA7DR_1_2101_22809_10634	124
M00390_81_000000000-AA7DR_1_1108_16719_27399	124
M00390_81_000000000-AA7DR_1_1103_9573_27386	122
M00390_81_000000000-AA7DR_1_1105_12334_10159	118
M00390_81_000000000-AA7DR_1_1101_24859_6431	115
M00390_81_000000000-AA7DR_1_1107_22838_6403	114
M00390_81_000000000-AA7DR_1_1110_13450_22152	104
M00390_81_000000000-AA7DR_1_1102_21169_3932	103
M00390_81_000000000-AA7DR_1_1103_26982_11585	98
M00390_81_000000000-AA7DR_1_1107_22105_11345	94
M00390_81_000000000-AA7DR_1_2114_25314_9203	91
M00390_81_000000000-AA7DR_1_1112_1825_13639	91
M00390_81_000000000-AA7DR_1_1114_19091_18825	89
M00390_81_000000000-AA7DR_1_2102_24515_23008	89
