# Supplementary material for: Empirical evidence for concerted evolution in the 18S rDNA region of the planktonic diatom genus Chaetoceros
Source: Sci Rep. 2021 Jan 12;11:807. doi: 10.1038/s41598-020-80829-6 (PMC7804092; doi:10.1038/s41598-020-80829-6)
Supplement: Supplementary file 9 — Supplementary Table S5. [file 41598_2020_80829_MOESM9_ESM.xlsx]

## Sheet: Supplementary Table S5
Empirical evidence for concerted evolution in the 18S rDNA region of the planktonic diatom genus Chaetoceros
Daniele De Luca, Wiebe H.C.F. Kooistra, Diana Sarno, Elio Biffali, Roberta Piredda
Supplementary Table S5. List of the 50 most abundant haplotypes in each strain and relative abundance.
(A) C. anastomosans; (B) C. costatus; (C) C. curvisetus 2; (D) Chaetoceros sp. Na11C3; (E) Chaetoceros sp. Na26B1; (F) C. tenuissimus.

## Sheet: (A) C. anastomosans
Representative_Sequence	Na14C2		Representative_Sequence	Na14C3
97KSI_03703_04635	415688		97KSI_03703_04635	425386
97KSI_01752_02923	8450		97KSI_04572_03560	2920
97KSI_04955_04530	2642		97KSI_03131_02564	2552
97KSI_04310_02070	2614		97KSI_01980_02933	2229
97KSI_01980_02933	2211		97KSI_04654_06561	1720
97KSI_04654_06561	1758		97KSI_01552_02038	1394
97KSI_01552_02038	1326		97KSI_05279_05020	1313
97KSI_03326_03053	1197		97KSI_02019_04661	1310
97KSI_05279_05020	1137		97KSI_03326_03053	1279
97KSI_03965_02929	1108		97KSI_03965_02929	1213
97KSI_00248_04839	1103		97KSI_01964_01784	1097
97KSI_01964_01784	1013		97KSI_03105_03043	1026
97KSI_03816_05769	976		97KSI_03816_05769	995
97KSI_03105_03043	965		97KSI_00165_05792	843
97KSI_04175_01929	796		97KSI_04175_01929	793
97KSI_00165_05792	787		97KSI_00568_01197	766
97KSI_00568_01197	706		97KSI_00336_03283	641
97KSI_00336_03283	613		97KSI_03196_02045	608
97KSI_03717_06068	596		97KSI_00478_01384	558
97KSI_02447_07481	531		97KSI_04154_05725	521
97KSI_03196_02045	529		97KSI_03655_04959	484
97KSI_04154_05725	477		97KSI_03238_05718	418
97KSI_02035_05239	455		97KSI_02035_05239	396
97KSI_01560_03047	404		97KSI_02548_06343	379
97KSI_03238_05718	385		97KSI_04665_00700	371
97KSI_02548_06343	369		97KSI_02180_01133	342
97KSI_04665_00700	355		97KSI_03547_02119	336
97KSI_02269_07091	328		97KSI_03557_00823	314
97KSI_03547_02119	304		97KSI_00034_01952	278
97KSI_00034_01952	291		97KSI_04874_02843	258
97KSI_01618_05102	270		97KSI_00900_07078	255
97KSI_00573_06877	269		97KSI_00030_02400	254
97KSI_02180_01133	268		97KSI_00573_06877	232
97KSI_03557_00823	255		97KSI_00763_07243	217
97KSI_00030_02400	254		97KSI_02365_04076	214
97KSI_00900_07078	251		97KSI_05066_06224	208
97KSI_04088_04995	247		97KSI_00201_05488	206
97KSI_02365_04076	246		97KSI_03301_02434	187
97KSI_05066_06224	208		97KSI_03716_04603	187
97KSI_00201_05488	191		97KSI_01618_05102	185
97KSI_00763_07243	182		97KSI_03810_06648	176
97KSI_03301_02434	153		97KSI_00634_01312	165
97KSI_02958_04282	152		97KSI_04734_03685	151
97KSI_03810_06648	148		97KSI_03735_06349	146
97KSI_05277_04300	145		97KSI_02792_02042	144
97KSI_01834_04060	145		97KSI_02478_07476	144
97KSI_03155_00406	143		97KSI_00306_04968	143
97KSI_03005_01905	143		97KSI_03005_01905	143
97KSI_03735_06349	138		97KSI_03710_00617	128
97KSI_02478_07476	137		97KSI_04443_04278	127
					0

## Sheet: (B) C. costatus
Representative_Sequence	Na1A3		Representative_Sequence	Na32B1		Representative_Sequence	Ro1B1		Representative_Sequence	Ro2A2
97KSI_03062_04287	218582		97KSI_03062_04287	379948		97KSI_03062_04287	247678		97KSI_03062_04287	206885
97KSI_04461_01525	2428		97KSI_04674_03886	7684		97KSI_03777_02894	4127		97KSI_02196_05743	5327
97KSI_00359_04771	2236		97KSI_00934_04772	3834		97KSI_01125_01348	3165		97KSI_00107_02316	2792
97KSI_00934_04772	2161		97KSI_03112_03781	3200		97KSI_00934_04772	2473		97KSI_03261_03215	2534
97KSI_03738_05059	1526		97KSI_03566_01307	2012		97KSI_03566_01307	1369		97KSI_00934_04772	1815
97KSI_03733_06383	1488		97KSI_02626_04481	1948		97KSI_04193_00326	1292		97KSI_01125_01348	1586
97KSI_03566_01307	1182		97KSI_03425_05623	1936		97KSI_00393_03605	1197		97KSI_05083_06211	1089
97KSI_04193_00326	1035		97KSI_02763_05910	1766		97KSI_05083_06211	1187		97KSI_03566_01307	1051
97KSI_02146_04060	844		97KSI_04193_00326	1765		97KSI_02146_04060	963		97KSI_04193_00326	930
97KSI_00428_03998	841		97KSI_04321_01307	1698		97KSI_00428_03998	942		97KSI_02146_04060	849
97KSI_05083_06211	834		97KSI_00893_01512	1608		97KSI_00447_01854	799		97KSI_00428_03998	739
97KSI_00757_05950	769		97KSI_01075_01559	1324		97KSI_00328_04210	773		97KSI_00757_05950	657
97KSI_00328_04210	718		97KSI_00428_03998	1320		97KSI_00757_05950	751		97KSI_00447_01854	621
97KSI_00447_01854	602		97KSI_02146_04060	1316		97KSI_02676_01917	557		97KSI_00328_04210	565
97KSI_02676_01917	550		97KSI_00328_04210	1210		97KSI_00084_03254	452		97KSI_02676_01917	451
97KSI_00900_04043	370		97KSI_05083_06211	1121		97KSI_00900_04043	443		97KSI_00900_04043	347
97KSI_00084_03254	342		97KSI_00447_01854	1060		97KSI_04736_01030	437		97KSI_00084_03254	345
97KSI_04736_01030	325		97KSI_00757_05950	1058		97KSI_01713_03486	402		97KSI_04736_01030	322
97KSI_03255_05195	284		97KSI_02676_01917	756		97KSI_01914_00721	378		97KSI_01914_00721	310
97KSI_04923_06676	281		97KSI_00900_04043	692		97KSI_03255_05195	334		97KSI_04923_06676	245
97KSI_01914_00721	270		97KSI_00084_03254	679		97KSI_04923_06676	307		97KSI_03666_01120	227
97KSI_02612_02580	256		97KSI_04736_01030	625		97KSI_02446_01580	258		97KSI_04272_05060	216
97KSI_04675_03912	254		97KSI_01914_00721	484		97KSI_02612_02580	255		97KSI_00298_03287	192
97KSI_02446_01580	233		97KSI_04923_06676	446		97KSI_01217_04720	245		97KSI_04635_05077	185
97KSI_03666_01120	211		97KSI_04272_05060	371		97KSI_03666_01120	244		97KSI_04778_06180	184
97KSI_04563_03985	209		97KSI_03666_01120	354		97KSI_04778_06180	240		97KSI_02446_01580	181
97KSI_04272_05060	198		97KSI_02446_01580	331		97KSI_04272_05060	233		97KSI_01217_04720	175
97KSI_01217_04720	195		97KSI_04778_06180	322		97KSI_01546_04738	205		97KSI_02255_01267	165
97KSI_04115_01060	185		97KSI_02255_01267	307		97KSI_00298_03287	190		97KSI_02255_01180	156
97KSI_04778_06180	173		97KSI_01217_04720	306		97KSI_02255_01267	189		97KSI_04115_01060	154
97KSI_02430_06720	166		97KSI_03255_05195	305		97KSI_02036_04306	187		97KSI_02036_04306	140
97KSI_02255_01180	161		97KSI_04115_01060	298		97KSI_04563_03985	186		97KSI_03255_05195	137
97KSI_02255_01267	153		97KSI_02612_02580	280		97KSI_02430_06720	181		97KSI_04563_03985	133
97KSI_00425_02383	147		97KSI_04563_03985	272		97KSI_00425_02383	176		97KSI_04172_02622	129
97KSI_02036_04306	142		97KSI_02036_04306	255		97KSI_02255_01180	167		97KSI_02697_01205	129
97KSI_03261_03215	140		97KSI_02255_01180	249		97KSI_04115_01060	158		97KSI_02430_06720	113
97KSI_04172_02622	135		97KSI_02430_06720	229		97KSI_01124_06743	139		97KSI_01280_03473	112
97KSI_01125_01348	127		97KSI_00298_03287	224		97KSI_01558_07046	139		97KSI_03762_02215	98
97KSI_04637_00929	126		97KSI_04172_02622	221		97KSI_03261_03215	138		97KSI_00425_02383	97
97KSI_03306_02496	124		97KSI_04242_05794	202		97KSI_04172_02622	135		97KSI_00744_06734	95
97KSI_02697_01205	118		97KSI_01280_03473	196		97KSI_00512_02828	125		97KSI_03306_02496	92
97KSI_04767_05381	118		97KSI_03306_02496	194		97KSI_02697_01205	118		97KSI_01694_01559	89
97KSI_01280_03473	112		97KSI_03846_00464	194		97KSI_03762_02215	118		97KSI_01644_01248	84
97KSI_01124_06743	108		97KSI_02697_01205	190		97KSI_03306_02496	117		97KSI_01872_03686	83
97KSI_02500_06487	107		97KSI_01644_01248	190		97KSI_01514_01423	117		97KSI_04242_05794	80
97KSI_04242_05794	107		97KSI_03694_04533	168		97KSI_04242_05794	108		97KSI_00400_04730	80
97KSI_04999_03479	105		97KSI_00425_02383	166		97KSI_01280_03473	105		97KSI_02612_02580	79
97KSI_01644_01248	103		97KSI_03762_02215	161		97KSI_00654_02229	102		97KSI_02869_02556	77
97KSI_00512_02828	100		97KSI_03261_03215	160		97KSI_03490_06676	96		97KSI_01558_07046	76
97KSI_02519_03431	100		97KSI_01125_01348	152		97KSI_01644_01248	95		97KSI_01257_04009	74

## Sheet: (C) C. curvisetus 2
Representative_Sequence	Ch5B2		Representative_Sequence	Na19A2		Representative_Sequence	Na1C1		Representative_Sequence	Na20A4
97KSI_04187_04119	169486		97KSI_04187_04119	130036		97KSI_04187_04119	38657		97KSI_04187_04119	127340
97KSI_01106_03045	2193		97KSI_01106_03045	2062		97KSI_02471_00580	1828		97KSI_01106_03045	2045
97KSI_00309_01364	1250		97KSI_00309_01364	1429		97KSI_04759_01311	1220		97KSI_00309_01364	1524
97KSI_01166_02524	1244		97KSI_01166_02524	976		97KSI_03585_02346	712		97KSI_01166_02524	936
97KSI_04760_02997	1145		97KSI_04760_02997	901		97KSI_01166_02524	300		97KSI_04760_02997	854
97KSI_02598_04820	951		97KSI_01200_03715	690		97KSI_01200_03715	282		97KSI_02598_04820	751
97KSI_01200_03715	898		97KSI_02598_04820	682		97KSI_04760_02997	258		97KSI_04592_04855	685
97KSI_04592_04855	749		97KSI_04592_04855	644		97KSI_02598_04820	248		97KSI_01200_03715	637
97KSI_01198_07171	734		97KSI_01198_07171	534		97KSI_04592_04855	222		97KSI_01198_07171	522
97KSI_02817_06374	547		97KSI_01153_01578	441		97KSI_03970_02605	205		97KSI_01153_01578	455
97KSI_01153_01578	539		97KSI_04523_06290	359		97KSI_01198_07171	159		97KSI_02817_06374	445
97KSI_04523_06290	518		97KSI_02817_06374	355		97KSI_02817_06374	146		97KSI_04523_06290	383
97KSI_00800_05590	511		97KSI_01322_06142	355		97KSI_04523_06290	141		97KSI_00312_01166	330
97KSI_03983_02065	431		97KSI_04797_02731	355		97KSI_01153_01578	119		97KSI_03983_02065	317
97KSI_03898_07206	401		97KSI_00312_01166	322		97KSI_04945_03799	108		97KSI_04127_00729	315
97KSI_01092_03272	355		97KSI_03983_02065	320		97KSI_04002_06564	98		97KSI_03898_07206	310
97KSI_00312_01166	340		97KSI_01092_03272	297		97KSI_03777_00812	97		97KSI_01092_03272	247
97KSI_04002_06564	337		97KSI_04002_06564	265		97KSI_00312_01166	93		97KSI_04002_06564	226
97KSI_02219_02561	303		97KSI_04945_03799	251		97KSI_01567_06490	93		97KSI_01095_03786	213
97KSI_02526_05461	294		97KSI_03898_07206	238		97KSI_04969_01211	89		97KSI_02472_02752	200
97KSI_01095_03786	273		97KSI_02526_05461	216		97KSI_03983_02065	88		97KSI_02526_05461	194
97KSI_04945_03799	232		97KSI_01095_03786	203		97KSI_02526_05461	71		97KSI_01745_01180	185
97KSI_04797_02731	232		97KSI_03520_01532	201		97KSI_00611_01705	70		97KSI_04945_03799	184
97KSI_04369_00832	193		97KSI_01567_06490	179		97KSI_01092_03272	68		97KSI_01129_02122	163
97KSI_01235_00479	189		97KSI_01745_01180	168		97KSI_00233_01226	64		97KSI_04369_00832	155
97KSI_03520_01532	189		97KSI_04369_00832	168		97KSI_01095_03786	63		97KSI_00233_01226	154
97KSI_01745_01180	186		97KSI_01129_02122	161		97KSI_02792_02756	60		97KSI_01567_06490	140
97KSI_01129_02122	182		97KSI_00233_01226	140		97KSI_03138_03600	60		97KSI_05261_05641	128
97KSI_00233_01226	163		97KSI_04969_01211	124		97KSI_04369_00832	57		97KSI_01635_03769	118
97KSI_05082_02758	160		97KSI_01235_00479	123		97KSI_01745_01180	54		97KSI_00291_01293	109
97KSI_04969_01211	146		97KSI_02187_05081	118		97KSI_01129_02122	50		97KSI_04516_06891	94
97KSI_01567_06490	142		97KSI_01635_03769	111		97KSI_04283_04904	46		97KSI_00354_04116	93
97KSI_04918_01993	131		97KSI_00354_04116	99		97KSI_01635_03769	45		97KSI_01235_00479	92
97KSI_00291_01293	127		97KSI_04516_06891	92		97KSI_03898_07206	44		97KSI_04918_01993	92
97KSI_04516_06891	125		97KSI_01749_03291	92		97KSI_03267_01697	44		97KSI_03466_02986	92
97KSI_00354_04116	123		97KSI_04918_01993	90		97KSI_01422_06975	43		97KSI_02187_05081	91
97KSI_05059_01647	120		97KSI_01710_03470	87		97KSI_02187_05081	41		97KSI_05082_02758	88
97KSI_01749_03291	113		97KSI_00291_01293	85		97KSI_00354_04116	38		97KSI_04268_06469	87
97KSI_03466_02986	107		97KSI_03466_02986	84		97KSI_04292_00898	38		97KSI_01749_03291	82
97KSI_02187_05081	105		97KSI_00300_01610	84		97KSI_01710_03470	38		97KSI_04292_00898	82
97KSI_00500_04676	99		97KSI_01432_01091	79		97KSI_05127_01142	37		97KSI_01259_01169	77
97KSI_03037_03176	99		97KSI_04292_00898	75		97KSI_01035_05833	36		97KSI_01432_01091	72
97KSI_01635_03769	95		97KSI_05059_01647	74		97KSI_00291_01293	34		97KSI_00512_06372	71
97KSI_02223_03527	91		97KSI_03037_03176	74		97KSI_03520_01532	34		97KSI_01710_03470	69
97KSI_04408_04138	88		97KSI_04408_04138	68		97KSI_00183_03877	34		97KSI_05059_01647	66
97KSI_01432_01091	85		97KSI_03267_01697	68		97KSI_00889_05296	32		97KSI_03037_03176	63
97KSI_03267_01697	85		97KSI_01035_05833	67		97KSI_04167_01691	31		97KSI_03042_06349	61
97KSI_04292_00898	84		97KSI_01422_06975	64		97KSI_01235_00479	30		97KSI_00500_04676	57
97KSI_01710_03470	80		97KSI_00500_04676	63		97KSI_01820_05872	30		97KSI_00189_01245	56
97KSI_04277_05380	76		97KSI_04167_01691	63		97KSI_00189_01245	29		97KSI_01719_00881	56

## Sheet: (D) Chaetoceros sp. Na11C3
Representative_Sequence	Na11C3		Representative_Sequence	Na43A1
97KSI_03663_01512	520646		97KSI_03663_01512	260766
97KSI_01342_06051	4195		97KSI_02675_04149	2804
97KSI_00143_02567	2986		97KSI_05077_02274	2363
97KSI_02348_07517	2877		97KSI_02348_07517	1538
97KSI_04012_04611	2642		97KSI_00143_02567	1477
97KSI_05274_03658	2035		97KSI_04969_03877	1415
97KSI_03415_05238	1943		97KSI_04012_04611	1374
97KSI_02801_00679	1861		97KSI_01108_02216	1231
97KSI_00313_02395	1500		97KSI_05274_03658	1046
97KSI_01574_04337	1415		97KSI_02801_00679	1024
97KSI_04502_04721	1253		97KSI_02210_02507	1008
97KSI_04085_03270	1214		97KSI_00313_02395	678
97KSI_04244_03016	1135		97KSI_01574_04337	670
97KSI_01133_03016	1015		97KSI_04502_04721	592
97KSI_03019_02005	987		97KSI_04244_03016	569
97KSI_00369_06436	769		97KSI_04085_03270	499
97KSI_01782_01635	716		97KSI_01133_03016	499
97KSI_00695_03999	697		97KSI_00369_06436	381
97KSI_00338_04739	631		97KSI_01782_01635	379
97KSI_05130_06212	610		97KSI_01936_02618	361
97KSI_04067_05041	490		97KSI_00470_01961	324
97KSI_00699_01850	463		97KSI_00695_03999	323
97KSI_04670_06771	446		97KSI_02720_02413	295
97KSI_00290_03562	442		97KSI_04880_02258	291
97KSI_01313_07257	441		97KSI_01053_01155	289
97KSI_02105_00631	434		97KSI_05130_06212	285
97KSI_01663_04289	406		97KSI_00290_03562	237
97KSI_03960_06202	381		97KSI_01663_04289	222
97KSI_04860_01981	368		97KSI_04067_05041	218
97KSI_02001_07437	355		97KSI_00474_03281	210
97KSI_00379_01738	354		97KSI_04860_01981	205
97KSI_02044_03097	345		97KSI_02105_00631	193
97KSI_05095_02527	315		97KSI_02044_03097	189
97KSI_04158_05183	307		97KSI_00338_04739	188
97KSI_01502_02279	301		97KSI_01208_01935	184
97KSI_02442_05201	301		97KSI_03960_06202	165
97KSI_03676_03501	282		97KSI_01502_02279	160
97KSI_05160_04842	274		97KSI_04670_06771	157
97KSI_01245_01743	273		97KSI_01917_04547	153
97KSI_02878_04016	267		97KSI_03622_02935	147
97KSI_03488_06956	250		97KSI_00379_01738	144
97KSI_00241_05213	242		97KSI_05095_02527	132
97KSI_01819_01022	240		97KSI_04158_05183	127
97KSI_02893_03642	221		97KSI_02893_03642	116
97KSI_01207_04749	218		97KSI_02442_05201	111
97KSI_03622_02935	211		97KSI_01819_01022	110
97KSI_01917_04547	209		97KSI_01466_01605	108
97KSI_00388_02382	193		97KSI_01044_03958	105
97KSI_01116_06337	193		97KSI_00388_02331	102
97KSI_04276_05558	189		97KSI_03335_06255	100

## Sheet: (E) Chaetoceros sp. Na26B1
Representative_Sequence	Na26B1
97KSI_01986_05212	277568
97KSI_03665_06329	3153
97KSI_04190_02727	1589
97KSI_00244_01964	1475
97KSI_03873_06785	1355
97KSI_03445_07568	1151
97KSI_02227_03525	1011
97KSI_03148_07131	932
97KSI_03876_04249	793
97KSI_04041_07453	763
97KSI_04283_00952	670
97KSI_00030_04326	624
97KSI_02890_03453	586
97KSI_04274_01473	525
97KSI_04440_02001	512
97KSI_03286_02649	430
97KSI_02922_01051	366
97KSI_04530_03070	362
97KSI_00963_05797	361
97KSI_04837_05019	314
97KSI_04106_03770	311
97KSI_00956_04969	305
97KSI_03789_01597	282
97KSI_03156_00523	255
97KSI_01224_05079	253
97KSI_02360_01917	253
97KSI_01739_00466	240
97KSI_04093_05675	234
97KSI_01022_00717	208
97KSI_02078_01146	202
97KSI_02771_00919	200
97KSI_02581_00543	188
97KSI_01203_00783	186
97KSI_00396_06508	175
97KSI_03062_03130	172
97KSI_04257_04121	166
97KSI_03025_01007	158
97KSI_03486_05518	148
97KSI_00497_06768	137
97KSI_03099_02556	136
97KSI_00186_01558	130
97KSI_01200_02891	124
97KSI_02695_01278	122
97KSI_03449_06178	118
97KSI_04225_02879	111
97KSI_03216_01548	110
97KSI_03040_07506	106
97KSI_00382_06202	106
97KSI_01606_05328	105
97KSI_01213_02474	95

## Sheet: (F) C. tenuissimus
Representative_Sequence	GB2a		Representative_Sequence	Na26A1		Representative_Sequence	Na44A1
97KSI_00416_02071	173565		97KSI_00416_02071	152018		97KSI_00416_02071	194285
97KSI_04642_06542	35170		97KSI_04894_03826	12696		97KSI_00357_06591	3252
97KSI_02170_01835	2362		97KSI_02170_01835	2362		97KSI_02170_01835	2640
97KSI_00830_02955	1849		97KSI_03403_01361	1931		97KSI_01788_02370	1240
97KSI_01788_02370	1163		97KSI_01788_02370	1077		97KSI_02477_05763	1089
97KSI_02477_05763	1097		97KSI_02477_05763	939		97KSI_01971_07513	726
97KSI_01971_07513	628		97KSI_01971_07513	583		97KSI_01112_02654	672
97KSI_00424_05431	605		97KSI_04044_01178	461		97KSI_04044_01178	615
97KSI_00326_00927	573		97KSI_00326_00927	452		97KSI_00326_00927	589
97KSI_04044_01178	571		97KSI_02195_05216	404		97KSI_01372_06128	587
97KSI_01112_02654	562		97KSI_01372_06128	343		97KSI_02195_05216	556
97KSI_01372_06128	494		97KSI_00301_04344	334		97KSI_04829_01720	454
97KSI_02195_05216	480		97KSI_05189_02224	324		97KSI_05189_02224	436
97KSI_05189_02224	403		97KSI_04045_06681	314		97KSI_00301_04344	354
97KSI_04045_06681	379		97KSI_04829_01720	295		97KSI_01056_00315	347
97KSI_04829_01720	351		97KSI_02081_03281	278		97KSI_04045_06681	298
97KSI_00301_04344	339		97KSI_01056_00315	254		97KSI_03746_05752	297
97KSI_01056_00315	333		97KSI_01112_02654	246		97KSI_00295_04180	254
97KSI_02347_01990	264		97KSI_02347_01990	222		97KSI_02988_06637	250
97KSI_02988_06637	242		97KSI_04152_02234	221		97KSI_04613_06707	247
97KSI_00295_04180	229		97KSI_04520_03370	211		97KSI_04520_03370	241
97KSI_03746_05752	229		97KSI_03939_06957	211		97KSI_02347_01990	227
97KSI_01187_02484	228		97KSI_04613_06707	177		97KSI_01187_02484	227
97KSI_02624_05741	226		97KSI_00295_04180	174		97KSI_03192_05461	219
97KSI_03283_05750	218		97KSI_03192_05461	161		97KSI_02857_03435	188
97KSI_02572_01604	216		97KSI_01187_02484	160		97KSI_00716_06321	169
97KSI_04520_03370	210		97KSI_02988_06637	145		97KSI_04968_03228	166
97KSI_03192_05461	199		97KSI_01798_07171	140		97KSI_02624_05741	160
97KSI_04613_06707	185		97KSI_02055_02315	130		97KSI_01798_07171	156
97KSI_01283_00600	181		97KSI_00181_01728	124		97KSI_02055_02315	155
97KSI_00716_06321	169		97KSI_03746_05752	122		97KSI_00236_03105	150
97KSI_03836_03871	164		97KSI_00647_01272	118		97KSI_04152_02234	146
97KSI_04152_02234	162		97KSI_01418_01150	113		97KSI_01418_01150	146
97KSI_02857_03435	161		97KSI_03612_06186	110		97KSI_00181_01728	143
97KSI_02055_02315	156		97KSI_00585_04337	106		97KSI_00647_01272	142
97KSI_04590_04548	150		97KSI_00716_06321	100		97KSI_03215_06439	135
97KSI_03686_01461	146		97KSI_03215_06439	100		97KSI_02931_03300	113
97KSI_04968_03228	143		97KSI_02134_01014	100		97KSI_03612_06186	111
97KSI_00793_04628	136		97KSI_00362_02892	100		97KSI_00415_06691	95
97KSI_00181_01728	131		97KSI_00236_03105	98		97KSI_03533_06713	95
97KSI_01418_01150	130		97KSI_02624_05741	97		97KSI_00585_04337	93
97KSI_00647_01272	129		97KSI_01051_04105	92		97KSI_00424_01654	92
97KSI_03612_06186	117		97KSI_00747_06075	91		97KSI_02134_01014	91
97KSI_00585_04337	116		97KSI_03954_05115	88		97KSI_02078_06414	87
97KSI_01798_07171	114		97KSI_02931_03300	86		97KSI_00658_06567	83
97KSI_00711_01124	114		97KSI_00779_07182	79		97KSI_00779_07182	82
97KSI_01741_07266	109		97KSI_00866_05843	79		97KSI_02218_06058	77
97KSI_00236_03105	108		97KSI_00415_06691	66		97KSI_01283_00600	73
97KSI_00779_07182	108		97KSI_00357_06591	64		97KSI_00866_05843	73
97KSI_03215_06439	107		97KSI_04642_06542	63		97KSI_01353_05123	71
